# Supplementary material for: Genetic variability in Brazilian Capsicum baccatum germplasm collection assessed by morphological fruit traits and AFLP markers
Source: PLoS One. 2018 May 14;13(5):e0196468. doi: 10.1371/journal.pone.0196468 (PMC5951586; doi:10.1371/journal.pone.0196468)
Supplement: S1 File — (XLSX) [file pone.0196468.s001.xlsx]

## Sheet: Plan1
Genotypes	AS	FCIS	FCMS	FSH	FSBE	FSPA	FBA	FCSC	NL	FSU	FM	FL	FW	FWT
UEL101	1	4	8	1	1	2	0	3	3	2	5.56	5.52	1.36	0.12		AS: Anthocyanin spots or stripes
UEL102	0	3	8	3	3	3	0	7	3	4	10.48	3.49	3.78	0.2		FCIS: Fruit color at intermediate stage
UEL103	0	3	8	1	2	1	0	3	3	1	7.9	7.4	1.6	0.15		FCMS: Fruit color at mature stage
UEL104	0	3	8	1	2	1	0	5	3	1	7.3	5.72	1.64	0.13		FSH: Fruit shape
UEL105	1	4	8	3	4	3	0	3	2	1	6.99	2.37	2.3	0.25		FSBE: Fruit shape at blossom end
UEL106	1	3	6	3	2	1	0	3	2	3	15.95	8.49	2.19	0.15		FSPA: Fruit shape at pedicel attachment
UEL107	1	4	8	1	2	1	1	3	3	2	6.6	7.31	1.72	0.23		FBA: Fruit blossom end appendage
UEL108	1	4	8	3	2	1	0	5	4	2	21.2	9.17	2.93	0.17		FCSC: Fruit cross-sectional corrugation
UEL109	1	4	8	3	2	1	1	5	3	2	21.88	9.25	3.04	0.12		NL: number of locules
UEL110	0	3	8	5	4	4	0	5	3	4	6.43	1.83	2.34	0.21		FSU: Fruit surface
UEL111	1	4	8	1	2	1	1	3	2	2	15.03	12.32	1.98	0.12		FM: fresh fruit weight
UEL112	0	3	8	3	3	1	1	5	3	4	6.26	2.8	2.52	0.13		FL: fruit lenght
UEL113	0	3	8	1	2	1	0	7	2	3	9.55	10.64	2.9	0.1		FW: fruit width
UEL114	0	4	8	3	3	2	0	7	2	1	2.61	2.81	1.17	0.2		FWT: fruit wall thickness
UEL115	0	3	8	4	4	5	0	5	4	1	21.48	3.97	4.83	0.24
UEL116	0	4	8	4	3	5	0	7	3	1	12.32	3.92	4.71	0.23
UEL117	1	3	8	1	1	3	0	5	3	1	7.98	6.27	1.83	0.13
UEL118	1	3	8	1	2	1	0	3	4	1	14.11	9.71	1.99	0.16
UEL119	1	4	8	3	4	3	0	3	2	1	6.48	2.27	2.26	0.24
UEL120	0	3	8	4	3	4	0	7	3	1	14.13	4.37	4.06	0.24
UEL121	0	3	8	4	3	3	0	7	3	2	15	4.45	4.22	0.15
UEL122	1	3	8	1	1	1	1	5	3	3	5.95	11.11	2.19	0.23
UEL123	1	4	8	3	4	3	0	3	2	1	7.87	2.65	2.33	0.26
UEL124	0	4	8	3	3	3	0	3	2	4	5.17	2.59	2.42	0.12
UEL125	0	3	8	4	3	4	0	7	3	2	13.3	3.99	4.51	0.16
UEL126	0	3	8	1	2	1	0	3	2	1	4.1	5.82	1.37	0.14
UEL127	0	3	8	4	3	4	0	7	4	2	10.85	3.4	4.29	0.2
UEL128	1	4	8	1	2	1	0	3	2	1	3.55	5.57	1.41	0.15
UEL129	0	4	8	1	2	1	0	7	4	2	4.57	7.65	1.02	0.07
UEL130	1	4	8	1	2	1	0	5	3	1	5.7	6.39	1.3	0.1
UEL131	0	3	8	1	3	4	0	5	3	1	3.59	2.61	1.95	0.11
UEL132	1	4	8	1	2	1	0	5	3	1	2.74	4.96	1.35	0.15
UEL133	1	3	8	1	3	4	0	3	2	1	3.83	1.65	1.78	0.4
UEL134	0	4	8	1	2	1	0	3	3	2	1.62	6.64	0.4	0.05
UEL135	0	4	8	1	2	1	1	5	3	2	4.34	7.61	0.82	0.08
UEL136	0	3	8	1	1	2	0	5	4	3	25.98	10.8	2.88	0.2
UEL137	0	3	8	5	3	3	0	7	3	4	5.57	3.12	2.17	0.11
UEL138	0	3	8	1	2	1	1	3	2	4	9.65	8.64	2.23	0.25
UEL139	1	3	6	3	3	1	1	3	3	1	33.21	9.9	3.05	0.4
UEL140	1	3	6	1	2	2	1	7	4	3	32.25	10.41	3.09	0.36
UEL141	0	4	8	1	1	1	1	3	2	3	1.36	6.51	0.52	0.01
UEL142	1	4	8	1	2	1	1	7	3	2	26.01	13.64	2.42	0.11
UEL143	1	3	8	3	3	1	1	3	3	1	7.09	4.56	2.25	0.28
UEL144	0	3	9	2	3	3	0	3	2	4	2.95	1.85	1.73	0.14
UEL145	1	3	8	5	3	4	0	7	3	1	34.21	3.66	5.73	0.4
UEL146	1	4	8	3	4	3	0	3	2	1	5.41	2.43	2.06	0.21
UEL147	0	2	6	3	3	3	0	3	3	1	2.72	1.94	1.43	0.13
UEL148	1	2	5	2	2	1	0	5	2	1	12.76	9.63	2.05	0.28
UEL149	0	3	8	4	3	4	0	5	3	1	23.93	4.44	4.5	0.27
UEL150	0	3	8	2	4	3	0	7	2	4	3.88	1.94	1.57	0.13
UEL151	1	3	8	1	2	1	0	7	2	1	11.1	9.21	1.98	0.28
UEL152	1	4	8	4	3	4	0	7	3	4	19.54	3.58	4.06	0.24
UEL153	0	3	8	4	4	4	0	3	3	1	22.7	4.6	4.68	0.24
UEL154	1	4	8	1	2	1	0	3	3	1	8.11	7.4	1.91	0.11
UEL155	0	3	8	1	2	1	0	3	2	1	7.25	7.56	1.69	0.15
UEL156	1	3	8	3	2	1	1	3	3	2	9.51	7.91	2.02	0.14
UEL157	1	3	8	2	3	2	0	5	2	1	6.41	2.33	2.38	0.19
UEL158	0	4	8	3	3	3	0	3	2	1	6.66	2.54	2.5	0.18
UEL159	1	3	4	4	4	3	0	7	3	1	26.45	4.6	4.99	0.29
UEL160	0	3	8	3	5	2	0	5	3	4	6.57	2.38	2.9	0.14
UEL161	1	3	4	5	3	1	0	7	3	3	21.25	5.41	3.51	0.21
UEL162	1	4	8	1	2	2	0	5	3	1	13.22	8.2	2.4	0.27
UEL163	1	3	8	3	5	3	1	7	2	2	13.43	2.39	5.9	0.1
UEL164	1	3	8	1	1	1	0	7	2	3	2.15	4.29	1.2	0.13
UEL165	0	3	8	5	3	2	0	5	3	4	6.22	2.96	1.81	0.13
UEL166	0	3	8	3	3	3	0	3	4	2	4.74	3.45	2.14	0.13
UEL167	1	3	8	5	3	3	0	7	3	4	5.76	2.67	2.01	0.17
UEL168	1	4	8	4	4	4	0	7	4	1	23.56	4.02	5.15	0.26
UEL169	1	4	8	4	5	4	0	7	4	4	24.44	3.93	5	0.25
UEL170	1	3	8	3	2	1	0	5	3	3	17.79	9.63	2.93	0.22
UEL171	0	3	2	1	2	1	1	7	2	1	8.37	8.53	2	0.23
UEL172	0	4	8	3	3	3	0	5	3	1	6.86	2.86	2.53	0.31
UEL173	0	3	4	1	2	2	0	3	2	3	9.16	8.28	1.56	0.1
UEL174	1	3	8	1	2	1	1	7	2	2	11.7	9.93	2.23	0.19
UEL175	0	4	8	1	1	2	0	3	2	1	1.5	4.78	0.53	0.05
UEL176	0	3	8	3	2	3	0	5	3	3	7.28	5.24	2	0.3
UEL177	0	3	8	1	3	1	0	7	3	2	10.17	7.59	1.93	0.14
UEL178	0	4	6	4	4	5	0	7	3	4	29.1	3.88	1.94	0.36
UEL179	0	3	8	2	2	2	0	7	1	1	0.33	0.93	0.55	0.01
UEL180	1	4	8	3	2	1	0	3	3	2	4.838	4.53	1.84	0.136
UEL181	1	4	8	4	3	4	0	7	4	4	21.88	3.86	4.9	0.46
UEL182	1	3	9	1	2	1	0	3	2	2	5.187	6.71	1.35	0.175
UEL183	1	4	8	1	2	1	1	5	2	2	3.253	6.16	1.23	0.111
UEL184	1	4	8	2	3	3	0	3	3	1	5.91	1.93333	2.44444	0.31
UEL185	1	4	8	3	2	3	0	5	3	3	5.857	5.14	1.8	0.175
UEL186	1	4	8	3	2	2	1	5	3	4	13.4611	7.52222	2.58889	0.259
UEL187	0	2	8	1	2	1	1	3	3	1	4.769	6	1.35	0.186
UEL188	1	3	8	4	3	3	0	7	4	4	16.95	3.61429	5.05714	0.34
UEL189	0	4	8	3	3	3	0	3	2	1	5.65	3.47	2.28	0.26
UEL190	1	3	6	3	2	1	0	5	4	2	16.38	7.42	2.6	0.36
UEL191	0	4	9	6	3	5	0	7	3	4	20.1271	3.21429	5.47143	0.435
UEL192	1	4	8	3	2	1	0	5	3	1	25.836	9.5	3.09	0.404
UEL193	0	4	8	1	1	1	0	5	3	2	1.041	5.39	0.57	0.05
UEL194	0	4	8	2	3	2	0	3	3	1	2.627	2.11	1.66	0.213
UEL195	1	4	8	4	4	3	0	5	3	4	19.81	4.58	4.01	0.44
UEL196	0	3	8	1	2	3	0	5	3	3	6.528	5.53	1.83	0.124
UEL197	1	3	6	1	2	1	0	5	3	1	21.015	10.42	2.69	0.32
UEL198	0	4	8	3	4	3	0	3	3	1	6.204	2.3	2.39	0.42
UEL199	0	3	8	1	2	1	1	5	4	1	4.798	5.16	1.48	0.255
UEL200	0	4	9	2	3	3	0	5	3	4	4.996	1.79	2.63	0.3
UEL201	0	4	8	3	4	3	0	3	3	1	5.51	2.28	2.33	0.395
UEL202	0	3	8	3	2	2	0	3	3	1	7.085	5.5	2.0875	0.208
UEL203	1	3	8	3	3	1	1	5	3	4	20.5167	8.28571	3.04286	0.23
UEL204	1	3	6	3	2	2	0	3	3	1	5.633	4.5	1.86	0.206
UEL205	0	4	8	1	2	1	0	3	2	2	3.117	5.55	1.3	0.176
UEL206	1	4	9	2	4	3	0	7	3	4	3.504	1.7	2.29	0.26
UEL207	1	3	4	3	3	1	0	5	2	2	5.351	5.33	1.74	0.176
UEL208	1	3	8	1	3	1	1	5	3	2	17.852	10.28	2.69	0.2
UEL209	1	4	8	3	3	1	1	5	3	1	6.946	2.31	2.74	0.235
UEL210	1	3	8	1	2	1	0	5	3	1	3.794	4.77	1.42	0.118
UEL211	1	4	8	4	3	4	0	7	4	4	16.398	3.56	4.23	0.455
UEL212	1	4	8	1	2	1	1	3	3	1	4.867	5.47	1.55	0.22
UEL213	1	4	8	4	4	4	0	7	4	4	20.211	3.55	4.51	0.448
UEL214	1	4	8	1	2	1	1	5	4	3	6.29	6.67	1.78	0.2
UEL215	0	4	8	1	3	1	0	5	3	1	3.894	5.44	1.51	0.128
UEL216	0	4	8	2	4	3	0	3	2	4	3.414	1.79	2.18	0.3
